# Supplementary material for: Sexual morphs of Pterocomma tremulae Börner, 1940 (Aphididae, Aphidinae) with description of male reproductive system
Source: Zookeys. 2017 Jul 25;(686):125–36. doi: 10.3897/zookeys.686.14493 (PMC5672567; doi:10.3897/zookeys.686.14493)
Supplement: XML Treatment for P. tremulae [file zookeys.686.14493-treatment1.xml]

<!DOCTYPE tp:taxon-treatment
  PUBLIC "-//TaxonX//DTD Taxonomic Treatment Publishing DTD v0 20100105//EN" "tax-treatment-NSO.dtd">
<tp:taxon-treatment xmlns:tp="http://www.plazi.org/taxpub"><tp:treatment-meta><kwd-group><label>Taxon classification</label><kwd><named-content xmlns:xlink="http://www.w3.org/1999/xlink" content-type="kingdom">Animalia</named-content></kwd><kwd><named-content xmlns:xlink="http://www.w3.org/1999/xlink" content-type="order">Hemiptera</named-content></kwd><kwd><named-content xmlns:xlink="http://www.w3.org/1999/xlink" content-type="family">Aphididae</named-content></kwd></kwd-group><mixed-citation publication-type="journal"><person-group><name><surname>Nowińska</surname><given-names>Agnieszka</given-names></name><name><surname>Mróz</surname><given-names>Ewa</given-names></name><name><surname>Depa</surname><given-names>Łukasz</given-names></name></person-group><article-title>Sexual morphs of <italic><tp:taxon-name><tp:taxon-name-part taxon-name-part-type="genus" reg="Pterocomma">Pterocomma</tp:taxon-name-part> <tp:taxon-name-part taxon-name-part-type="species" reg="tremulae">tremulae</tp:taxon-name-part></tp:taxon-name></italic> Börner, 1940 (<tp:taxon-name><tp:taxon-name-part taxon-name-part-type="family">Aphididae</tp:taxon-name-part></tp:taxon-name>, <tp:taxon-name><tp:taxon-name-part taxon-name-part-type="subfamily">Aphidinae</tp:taxon-name-part></tp:taxon-name>) with description of male reproductive system</article-title><source>Zookeys</source><day>25</day><month>7</month><year>2017</year><volume>2017</volume><issue>686</issue><fpage>125</fpage><lpage>136</lpage><pub-id pub-id-type="doi">10.3897/zookeys.686.14493</pub-id></mixed-citation></tp:treatment-meta><tp:nomenclature><label>Description of sexual morphs of</label><tp:taxon-name>
            <tp:taxon-name-part taxon-name-part-type="genus" reg="Pterocomma">P.</tp:taxon-name-part>
            <tp:taxon-name-part taxon-name-part-type="species" reg="tremulae">tremulae</tp:taxon-name-part>
          </tp:taxon-name><tp:taxon-authority>, Börner, 1940</tp:taxon-authority></tp:nomenclature><tp:treatment-sec sec-type="Oviparous female" id="SECID0ERJAC"><title>Oviparous female.</title><p>Body oval, 3.66–4.03 mm long (Fig. <xref ref-type="fig" rid="F1">1</xref>), grey to brightly brown, significantly convex. Head and pronotum dark and sclerotised; mesonotum with marginal sclerites, and spinal sclerites broken into smaller scleroites in the middle; metanotum with weak marginal sclerites only. Mesothoracic furca separated, but with band of dark sclerotisation between them, giving the impression of being joined. Antenna 6-segmented, brownish, with base of antennal segment III paler (Fig. <xref ref-type="fig" rid="F2">2A</xref>), <!--PageBreak-->1.72–1.92 mm long, 0.47–0.48 of body length. Antennal segment III 0.64–0.71, IV 0.26–0.29, V 0.26–0.31, VI 0.37–0.41 mm long; length of antennal segment III: 2.39–2.50 of the length of antennal segment IV, 2.29–2.44 of antennal segment V; processus terminalis 0.23–0.26 mm long, 1.60–1.90 of VIa. Antenna covered with long, erect hairs, 0.11–0.13 mm long. Number of secondary rhinaria on III antennal segment: 13–20 (Fig. <xref ref-type="fig" rid="F2">2</xref>), on IV antennal segment 0. Base of antennal segment VI with 6–8 erect hairs. Rostrum 0.90–1.10 mm long, 0.25–0.27 of body length, with ultimate rostral segment 0.22–0.23 mm long, 1.27–1.30 of second segment of hind tarsus, 0.33–0.34 of III antennal segment, 0.72–0.77 of siphunculus, with 12–13 accessory hairs (Fig. <xref ref-type="fig" rid="F1">1</xref>). Legs dark, with brighter bases of femora and coxae, second segment of hind tarsus 0.17–0.18 mm long; legs covered with erect hairs, their length on tibia 0.10–0.12 mm. Hind tibia swollen with ca. 150–200 scent plaques (Fig. <xref ref-type="fig" rid="F2">2B</xref>).</p><fig id="F1" position="float" orientation="portrait"><label>Figure 1.</label><caption><p>Oviparous female of <italic><tp:taxon-name><tp:taxon-name-part taxon-name-part-type="genus" reg="Pterocomma">P.</tp:taxon-name-part> <tp:taxon-name-part taxon-name-part-type="species" reg="tremulae">tremulae</tp:taxon-name-part></tp:taxon-name></italic>.</p></caption><graphic xmlns:xlink="http://www.w3.org/1999/xlink" xlink:href="zookeys-686-125-g001.jpg" position="float" orientation="portrait" xlink:type="simple" id="oo_146520.jpg"/></fig><p>Abdomen membranous, covered with dense pubescence. Length of hairs on abdominal tergite V 0.17–0.19 mm. Spinal sclerites only on VI and VII segment: on VI weakly developed, broken into minute scleroites. Intersegmental sclerotic insertions dark. Marginal slerites present on abdominal tergites I and V, sometimes also on VI but broken into smaller scleroites. Marginal tubercles present always on abdominal tergites I-IV, sometimes also on V-VII, their diameter at most as the diameter of spiracles, always <!--PageBreak--><!--PageBreak-->dark pigmented. Number of hairs on abdominal tergite VIII ca. 50, their length 0.16–0.17 mm. Cauda rounded, dark pigmented, covered with many hairs (Fig. <xref ref-type="fig" rid="F2">2C</xref>). Genital plate semicircular, dark pigmented, 0.47–0.50 mm wide, covered with many hairs. Siphunculi pale, cylindrical, but may be slightly swollen in the distal half (Fig. <xref ref-type="fig" rid="F2">2C</xref>), 0.28–0.32 mm long, slightly darker at the apex, with very delicate flange, 0.44–0.45 of the length of antennal segment III.</p><fig id="F2" position="float" orientation="portrait"><label>Figure 2.</label><caption><p>Morphological features of the oviparous female: <bold>A</bold> antennal segment III with secondary rhinaria <bold>B</bold> hind tibia with numerous scent plaques <bold>C</bold> posterior part of the abdomen, with siphunculi, cauda and genital plate.</p></caption><graphic xmlns:xlink="http://www.w3.org/1999/xlink" xlink:href="zookeys-686-125-g002.jpg" position="float" orientation="portrait" xlink:type="simple" id="oo_146523.jpg"/></fig></tp:treatment-sec><tp:treatment-sec sec-type="Alate male" id="SECID0EFMAC"><title>Alate male.</title><p>Body dark, brownish, 2.87–3.03 mm long (Fig. <xref ref-type="fig" rid="F3">3</xref>); head sclerotized, with ocelli well developed and big, multifaceted eyes with triommatidium. Antennae 6 segmented (Fig. <xref ref-type="fig" rid="F4">4A</xref>), 1.74–1.92 mm long, 0.61–0.65 of body length, brownish, only slightly paler than legs. Antennal segment III 0.63–0.71, IV 0.29–0.33, V 0.29–0.33, VI 0.38–0.44 mm long; length of antennal segment III: 1.62–1.63 of the length of antennal segment IV, 2.12–2.13 of antennal segment V; processus terminalis 0.22–0.27 mm long, 1.43–1.74 of VIa. Antenna covered with long, erect hairs, 0.09–0.11 mm long. Number of secondary rhinaria on antennal segment III: 73–105 (Fig. <xref ref-type="fig" rid="F4">4A</xref>), on antennal segment IV: 27–43, V: 20–26, VI: 0–2. Base of antennal segment VI with 8–10 erect hairs. Rostrum 1.15–1.22 mm long, 0.38–0.42 of body length, with ultimate rostral segment 0.19–0.21 mm long, 1.17–1.25 of second segment of hind tarsus, 0.29–0.31 of III antennal segment, 0.94–1.00 of siphunculus, with 11–13 accessory hairs. Thorax heavily sclerotized, winged. Forewings with veins weakly sclerotized, medial vein branched twice. Legs uniformly brownish, only bases of femora slightly paler, covered with erect hairs 0.12–0.13 mm long. Second segment of hind tarsus 0.15–0.17 mm long.</p><fig id="F3" position="float" orientation="portrait"><label>Figure 3.</label><caption><p>Alate male of <italic><tp:taxon-name><tp:taxon-name-part taxon-name-part-type="genus" reg="Pterocomma">P.</tp:taxon-name-part> <tp:taxon-name-part taxon-name-part-type="species" reg="tremulae">tremulae</tp:taxon-name-part></tp:taxon-name></italic>.</p></caption><graphic xmlns:xlink="http://www.w3.org/1999/xlink" xlink:href="zookeys-686-125-g003.jpg" position="float" orientation="portrait" xlink:type="simple" id="oo_146524.jpg"/></fig><p>Abdomen membranous, covered with hairs 0.010–0.015 mm long, with spino-pleural sclerites on abdominal segments I-VII often divided in the middle, and on segment V broken into smaller slceroits. Marginal sclerites present on all abdominal <!--PageBreak-->segments, with spiracles in the anterior margins of the sclerites and with conspicuous marginal tubercles (Fig. <xref ref-type="fig" rid="F4">4B</xref>), dark pigmented, on segments I-IV and VI-VII, occasionally also on V. Siphunculi pale, 0.19–0.22 mm long, 0.30–0.32 of antennal segment III, tapering, with weakly swollen apical part and small flange (Fig. <xref ref-type="fig" rid="F4">4C</xref>). Cauda small, pigmented, semicircular, sparsely covered with hairs. Genital apparatus sclerotized, parmeres conspicuous, dark, densely covered by relatively short hairs; base of the membranous aedeagus less sclerotized, sparsely covered by very short hairs (Fig. <xref ref-type="fig" rid="F4">4D</xref>).</p><fig id="F4" position="float" orientation="portrait"><label>Figure 4.</label><caption><p>Morphological features of the male: <bold>A</bold> antenna with multiple secondary rhinaria <bold>B</bold> marginal plates and stigmal pores <bold>C</bold> siphunculus <bold>D</bold> genital apparatus with parameres and membranous aedeagus.</p></caption><graphic xmlns:xlink="http://www.w3.org/1999/xlink" xlink:href="zookeys-686-125-g004.jpg" position="float" orientation="portrait" xlink:type="simple" id="oo_146525.jpg"/></fig></tp:treatment-sec></tp:taxon-treatment>
